# Supplementary material for: Evaluation and Comparison of Manual and Mechanical Endodontic Instrumentation Completed by Undergraduate Dental Students on Endodontic Blocks
Source: Dent J (Basel). 2024 Nov 14;12(11):363. doi: 10.3390/dj12110363 (PMC11592560; doi:10.3390/dj12110363)
Supplement: Supplementary file 1 [file dentistry-12-00363-s001.zip]

Archive with 1 entries (1 files):
- dentistry-3276115-supplementary.pdf
